# Supplementary material for: Assessment of air quality using a cloud model method
Source: R Soc Open Sci. 2018 Sep 26;5(9):171580. doi: 10.1098/rsos.171580 (PMC6170556; doi:10.1098/rsos.171580)
Supplement: Air pollution data [file rsos171580supp1.xls]

## Sheet: Paper details
				Royal Society Open Science
		Assessment of air quality using a cloud model method
		Qingwei Xu and Kaili Xu
		School of Resources and Civil Engineering, Northeastern University, Shenyang 110819, People's Republic of China.
		Author for correspondence:
		Kaili Xu
		e-mail: xklsafety@163.com

## Sheet: Dec.2016
Date	PM2.5 (μg/m3)	PM10 (μg/m3)	SO2 (μg/m3)	CO (μg/m3)	NO2 (μg/m3)	O3 (μg/m3)
2016-12-01	24	62	43	0.6	33	56
2016-12-02	56	108	76	1.6	59	34
2016-12-03	114	168	59	1.3	45	84
2016-12-04	85	122	54	1	42	58
2016-12-05	25	42	37	0.6	33	52
2016-12-06	65	108	85	1.4	53	21
2016-12-07	90	127	85	0.9	53	24
2016-12-08	83	119	99	1.6	58	22
2016-12-09	84	106	103	1	60	42
2016-12-10	147	190	165	2.3	82	30
2016-12-11	93	128	151	1.7	58	50
2016-12-12	87	111	72	1.2	53	43
2016-12-13	68	86	67	1	53	51
2016-12-14	98	121	108	1.2	64	31
2016-12-15	204	265	168	2.1	91	24
2016-12-16	91	128	150	2.1	75	25
2016-12-17	118	158	143	2	71	30
2016-12-18	180	236	140	2.7	95	26
2016-12-19	223	282	87	2.5	78	30
2016-12-20	185	245	103	2.2	68	35
2016-12-21	152	204	86	1.7	56	27
2016-12-22	38	69	34	0.6	30	43
2016-12-23	36	76	52	0.7	41	55
2016-12-24	160	202	180	2	84	32
2016-12-25	58	80	107	1.5	55	55
2016-12-26	25	52	38	0.5	26	56
2016-12-27	77	102	106	1	57	37
2016-12-28	55	90	95	1.3	47	48
2016-12-29	31	56	76	0.7	43	42
2016-12-30	82	123	107	1.8	60	36
2016-12-31	131	173	89	1.9	57	34

## Sheet: Jan.2017
Date	PM2.5 (μg/m3)	PM10 (μg/m3)	SO2 (μg/m3)	CO (μg/m3)	NO2 (μg/m3)	O3 (μg/m3)
2017-01-01	194	252	76	2	55	41
2017-01-02	88	131	63	1.4	48	60
2017-01-03	124	174	101	2.7	78	37
2017-01-04	108	141	113	2	78	39
2017-01-05	76	107	134	1.2	71	35
2017-01-06	100	142	147	1.8	77	36
2017-01-07	217	275	142	2.3	86	26
2017-01-08	223	262	120	1.9	85	36
2017-01-09	27	47	65	0.7	46	67
2017-01-10	27	50	55	0.6	39	64
2017-01-11	68	102	122	1.3	66	48
2017-01-12	33	51	62	0.7	46	59
2017-01-13	19	63	44	0.6	32	61
2017-01-14	26	49	66	0.7	38	50
2017-01-15	113	154	127	1.8	69	23
2017-01-16	108	149	182	1.9	68	33
2017-01-17	149	203	141	2.2	84	24
2017-01-18	124	159	88	1.5	64	42
2017-01-19	118	155	121	1.6	56	41
2017-01-20	36	59	75	0.7	39	51
2017-01-21	49	108	90	1.2	40	65
2017-01-22	59	100	63	0.8	38	50
2017-01-23	112	149	112	1.6	57	54
2017-01-24	134	182	160	2	72	39
2017-01-25	118	162	158	2.4	69	52
2017-01-26	64	162	42	0.9	28	84
2017-01-27	32	82	60	0.6	28	74
2017-01-28	63	88	92	1.1	38	64
2017-01-29	45	67	48	0.6	23	72
2017-01-30	33	52	73	0.6	31	60
2017-01-31	67	92	120	1.6	50	63

## Sheet: Feb.2017
Date	PM2.5 (μg/m3)	PM10 (μg/m3)	SO2 (μg/m3)	CO (μg/m3)	NO2 (μg/m3)	O3 (μg/m3)
2017-02-01	23	41	50	0.5	24	71
2017-02-02	83	111	83	1.9	52	54
2017-02-03	125	167	138	2.6	69	70
2017-02-04	165	199	70	1.7	52	85
2017-02-05	74	95	54	0.8	34	83
2017-02-06	23	37	56	0.5	33	74
2017-02-07	101	139	164	1.6	74	23
2017-02-08	37	73	47	0.7	33	77
2017-02-09	20	50	37	0.5	24	68
2017-02-10	28	46	42	0.6	32	70
2017-02-11	69	89	81	0.8	47	66
2017-02-12	144	175	87	1.4	65	77
2017-02-13	105	141	109	1.5	62	78
2017-02-14	112	148	113	1.6	70	75
2017-02-15	91	122	54	1.2	40	97
2017-02-16	39	104	34	0.6	31	92
2017-02-17	28	58	36	0.5	28	90
2017-02-18	58	84	78	1	52	78
2017-02-19	50	110	47	0.9	34	76
2017-02-20	34	58	41	0.6	30	87
2017-02-21	70	107	107	1.4	60	52
2017-02-22	45	77	46	0.9	41	69
2017-02-23	23	39	45	0.5	33	87
2017-02-24	63	84	86	1.2	62	81
2017-02-25	45	60	65	0.9	54	81
2017-02-26	64	83	78	1.1	61	75
2017-02-27	55	78	81	1.4	49	95
2017-02-28	79	106	58	1.1	46	88

## Sheet: Mar.2017
Date	PM2.5 (μg/m3)	PM10 (μg/m3)	SO2 (μg/m3)	CO (μg/m3)	NO2 (μg/m3)	O3 (μg/m3)
2017-03-01	12	30	28	0.5	23	81
2017-03-02	49	100	68	1.2	56	74
2017-03-03	55	93	67	1	55	85
2017-03-04	58	89	75	0.9	48	95
2017-03-05	37	53	30	0.6	27	93
2017-03-06	25	43	32	0.5	31	89
2017-03-07	29	60	38	0.5	33	84
2017-03-08	37	82	41	0.6	40	92
2017-03-09	47	82	42	0.6	45	101
2017-03-10	100	141	73	1.4	74	121
2017-03-11	140	208	98	1.8	72	116
2017-03-12	40	83	28	0.5	31	104
2017-03-13	51	81	42	0.6	42	110
2017-03-14	100	127	58	0.9	58	119
2017-03-15	157	207	93	1.5	79	125
2017-03-16	125	171	89	1.7	80	130
2017-03-17	154	218	90	1.8	70	131
2017-03-18	144	191	53	1.2	61	136
2017-03-19	113	164	70	1.2	73	113
2017-03-20	55	89	32	0.8	42	95
2017-03-21	49	90	37	0.8	50	98
2017-03-22	54	85	39	0.9	43	106
2017-03-23	94	132	50	1	60	119
2017-03-24	103	153	73	1.2	71	115
2017-03-25	107	151	74	1.2	69	124
2017-03-26	140	190	61	1.6	70	104
2017-03-27	150	199	54	1.4	74	128
2017-03-28	84	138	50	1.2	52	118
2017-03-29	90	149	31	1.1	37	127
2017-03-30	81	121	27	0.7	42	133
2017-03-31	94	131	34	0.8	57	124

## Sheet: Apr.2017
Date	PM2.5 (μg/m3)	PM10 (μg/m3)	SO2 (μg/m3)	CO (μg/m3)	NO2 (μg/m3)	O3 (μg/m3)
2017-04-01	77	126	29	1	58	116
2017-04-02	70	125	40	1.2	52	134
2017-04-03	85	143	40	1.3	43	172
2017-04-04	80	167	45	1	34	186
2017-04-05	54	96	30	0.8	31	140
2017-04-06	72	102	23	0.9	39	78
2017-04-07	98	133	18	1	38	137
2017-04-08	30	65	13	0.5	28	106
2017-04-09	31	76	14	0.5	36	115
2017-04-10	64	128	36	1.3	49	138
2017-04-11	20	88	9	0.4	19	103
2017-04-12	26	79	14	0.4	32	104
2017-04-13	45	119	44	0.8	37	128
2017-04-14	77	128	29	1	29	165
2017-04-15	79	130	42	1.2	42	177
2017-04-16	54	105	24	0.8	46	116
2017-04-17	58	96	24	0.8	32	132
2017-04-18	24	78	11	0.5	23	94
2017-04-19	35	82	27	0.7	40	95
2017-04-20	43	123	22	0.8	29	91
2017-04-21	38	102	15	0.6	41	126
2017-04-22	35	132	32	0.9	28	138
2017-04-23	21	58	14	0.5	25	84
2017-04-24	31	56	18	0.8	43	85
2017-04-25	20	50	17	0.5	34	92
2017-04-26	20	54	14	0.4	34	93
2017-04-27	30	84	20	0.6	42	103
2017-04-28	34	89	15	0.6	46	104
2017-04-29	47	145	28	0.9	40	130
2017-04-30	38	165	11	0.4	21	107

## Sheet: May.2017
Date	PM2.5 (μg/m3)	PM10 (μg/m3)	SO2 (μg/m3)	CO (μg/m3)	NO2 (μg/m3)	O3 (μg/m3)
2017-05-01	36	83	20	0.7	39	141
2017-05-02	41	101	22	0.7	30	159
2017-05-03	45	99	22	0.6	20	155
2017-05-04	52	81	17	0.6	29	122
2017-05-05	61	242	11	0.6	26	101
2017-05-06	71	363	8	0.4	18	87
2017-05-07	47	145	10	0.4	26	120
2017-05-08	80	145	22	1.1	44	178
2017-05-09	51	114	15	0.7	24	138
2017-05-10	39	89	15	0.6	23	162
2017-05-11	46	138	16	0.8	27	150
2017-05-12	56	216	12	0.6	30	104
2017-05-13	32	77	9	0.5	20	100
2017-05-14	23	77	8	0.4	16	94
2017-05-15	21	43	9	0.4	25	109
2017-05-16	32	60	18	1	39	153
2017-05-17	43	88	19	0.9	32	214
2017-05-18	59	163	19	0.8	21	235
2017-05-19	59	130	19	0.9	25	246
2017-05-20	41	86	16	0.8	28	214
2017-05-21	34	82	13	0.5	33	178
2017-05-22	22	62	10	0.4	30	73
2017-05-23	23	40	9	0.4	28	116
2017-05-24	29	57	12	0.6	37	121
2017-05-25	10	31	7	0.3	18	107
2017-05-26	25	47	11	0.4	45	126
2017-05-27	27	56	16	0.7	41	176
2017-05-28	40	112	11	0.5	24	197
2017-05-29	48	152	16	0.7	45	60
2017-05-30	41	71	12	0.7	26	160
2017-05-31	35	68	14	0.7	34	173

## Sheet: Jun.2017
Date	PM2.5 (μg/m3)	PM10 (μg/m3)	SO2 (μg/m3)	CO (μg/m3)	NO2 (μg/m3)	O3 (μg/m3)
2017-06-01	27	69	12	0.4	36	92
2017-06-02	16	44	10	0.4	34	85
2017-06-03	16	38	10	0.4	29	110
2017-06-04	29	56	22	0.9	36	129
2017-06-05	36	60	26	0.8	42	171
2017-06-06	36	70	28	0.9	40	121
2017-06-07	34	48	13	0.6	21	144
2017-06-08	42	60	17	0.9	33	146
2017-06-09	21	74	10	0.4	28	89
2017-06-10	25	79	23	0.5	41	94
2017-06-11	20	53	16	0.5	36	95
2017-06-12	24	48	19	0.5	40	115
2017-06-13	28	65	19	0.5	42	153
2017-06-14	47	94	28	1.2	30	213
2017-06-15	56	110	32	1.6	55	279
2017-06-16	43	106	23	0.9	29	281
2017-06-17	75	133	29	1.1	25	266
2017-06-18	66	104	20	1	31	213
2017-06-19	42	66	14	0.8	27	154
2017-06-20	22	34	16	0.7	25	144
2017-06-21	30	45	17	0.7	34	139
2017-06-22	18	34	10	0.4	36	129
2017-06-23	30	52	14	0.7	44	153
2017-06-24	22	34	12	0.6	30	132
2017-06-25	30	42	9	0.7	40	130
2017-06-26	44	69	19	1.3	38	214
2017-06-27	38	56	19	1.2	27	192
2017-06-28	28	46	21	0.8	24	174
2017-06-29	29	50	20	0.7	21	137
2017-06-30	56	81	21	0.9	21	190

## Sheet: Jul.2017
Date	PM2.5 (μg/m3)	PM10 (μg/m3)	SO2 (μg/m3)	CO (μg/m3)	NO2 (μg/m3)	O3 (μg/m3)
2017-07-01	55	83	19	1	22	219
2017-07-02	35	55	21	0.9	32	104
2017-07-03	31	54	13	0.8	33	168
2017-07-04	19	38	18	0.6	31	152
2017-07-05	36	63	17	0.7	34	222
2017-07-06	37	68	19	0.8	31	202
2017-07-07	20	37	9	0.6	20	100
2017-07-08	41	52	10	0.8	16	158
2017-07-09	23	37	9	0.6	20	124
2017-07-10	25	37	6	0.6	15	133
2017-07-11	44	67	11	1.1	19	242
2017-07-12	49	74	12	0.7	17	168
2017-07-13	32	55	8	0.7	16	152
2017-07-14	29	46	7	0.7	26	137
2017-07-15	31	51	10	1	30	181
2017-07-16	30	51	9	0.8	21	153
2017-07-17	21	36	7	0.6	17	150
2017-07-18	35	52	9	0.7	19	168
2017-07-19	31	49	9	0.7	19	146
2017-07-20	35	50	6	0.8	20	124
2017-07-21	9	19	5	0.3	19	117
2017-07-22	20	38	10	0.6	42	51
2017-07-23	41	68	12	0.7	46	199
2017-07-24	36	67	12	0.7	48	155
2017-07-25	11	31	10	0.4	30	116
2017-07-26	36	74	26	1.3	54	130
2017-07-27	34	56	15	0.9	36	140
2017-07-28	18	34	8	0.4	26	134
2017-07-29	18	38	11	0.6	32	175
2017-07-30	42	72	20	0.8	36	185
2017-07-31	35	59	21	1	28	207

## Sheet: Aug.2017
Date	PM2.5 (μg/m3)	PM10 (μg/m3)	SO2 (μg/m3)	CO (μg/m3)	NO2 (μg/m3)	O3 (μg/m3)
2017-08-01	32	54	15	0.9	26	148
2017-08-02	21	38	18	0.8	26	70
2017-08-03	20	32	11	0.6	17	77
2017-08-04	11	19	10	0.7	17	111
2017-08-05	16	30	15	0.8	27	112
2017-08-06	19	37	20	0.9	32	120
2017-08-07	22	35	7	0.5	30	113
2017-08-08	28	50	17	0.7	41	177
2017-08-09	46	84	22	1.2	46	172
2017-08-10	28	52	15	1.1	33	119
2017-08-11	27	47	15	1	27	157
2017-08-12	25	47	24	0.8	28	139
2017-08-13	28	54	15	1	29	162
2017-08-14	28	48	14	0.7	33	78
2017-08-15	18	28	7	0.6	25	81
2017-08-16	30	52	18	1	37	83
2017-08-17	19	32	10	1	28	59
2017-08-18	19	33	11	0.8	30	67
2017-08-19	26	45	12	1	31	117
2017-08-20	30	51	14	0.9	31	136
2017-08-21	29	48	15	1	26	118
2017-08-22	70	96	15	1.8	24	178
2017-08-23	24	39	12	0.7	24	60
2017-08-24	15	30	9	0.5	28	97
2017-08-25	22	56	14	0.7	33	71
2017-08-26	17	47	18	0.5	33	88
2017-08-27	22	52	24	1	32	96
2017-08-28	16	30	8	0.6	19	72
2017-08-29	12	35	16	0.3	26	74
2017-08-30	20	47	16	0.6	31	74
2017-08-31	36	78	27	1	52	87

[truncated: 2 more sheets: Sep.2017, Oct.2017]
